# Supplementary material for: Alkaloid Escholidine and Its Interaction with DNA Structures
Source: Biology (Basel). 2021 Nov 24;10(12):1225. doi: 10.3390/biology10121225 (PMC8698932; doi:10.3390/biology10121225)
Supplement: Supplementary file 1 [file biology-10-01225-s001.zip]

Archive with 1 entries (1 files):
- biology-1390952-supplementary.pdf
